# Supplementary material for: Affective touch experiences across the lifespan: Development of the Tactile Biography questionnaire and the mediating role of attachment style
Source: PLoS One. 2020 Oct 28;15(10):e0241041. doi: 10.1371/journal.pone.0241041 (PMC7592771; doi:10.1371/journal.pone.0241041)
Supplement: S1 Appendix — General characteristics and questionnaire scores. (XLSX) [file pone.0241041.s001.xlsx]

## Sheet: S1
S1. Appendix. Participants data. General characteristics and questionnaire scores.
Age	Country	Handedness	Gender	Educational Level	Family Situation	ECR anxiety	ECR avoidance	TDS absence	TDS longing	TEAQ FFT	TEAQ CIT	TEAQ ChT	TEAQ ASC	TEAQ AIT	TEAQ AUT	TBIO ATE	TBIO CTE	TBIO CoT	TBIO FoT	TBIO Embarrasment	TBIO Rejection	TBIO Disgust	TBIO Discomfort	TBIO Irritation	TBIO Pleasure	TBIO Calmness/Relaxation	TBIO Comfort	TBIO Happiness	TBIO Enjoyement	Negative Experience	Touch Preference
26	ROW	R	F	UG	PC_L	3.72222	3.72222	2.875	2	4	4.07143	4.66667	4.2	5	3.4	4.71429	4.8	5	5	no	no	no	no	no	yes	yes	yes	no	yes	no	both +
35	ARG	R	F	VT	PC_L	3.22222	2.11111	1.25	1	4.90909	4.42857	2.88889	2.6	4.76923	3.8	5	3.3	4.16667	4.8	no	no	no	no	no	no	yes	no	no	yes	no	both +
35	ARG	L	F	UG	PC_L	3.5	2.11111	1	1.75	4.72727	4.07143	3.55556	3.4	4.53846	4	4.42857	3.7	4.5	4.8	no	no	no	no	no	yes	yes	yes	no	yes	no	both +
36	ARG	R	F	UAS	PC_L	2.05556	2.05556	1.25	1.25	4.27273	3.78571	4	4	4.53846	4	4.42857	3.7	4.5	4	no	no	no	no	no	yes	yes	yes	no	yes	yes	both +
35	ARG	R	F	UG	PC_L	2.55556	1.33333	1.125	2.5	4.45455	3.85714	4.22222	3.6	4.69231	3.8	4.85714	4.9	5	5	no	no	no	no	no	yes	yes	no	no	yes	no	both +
45	ARG	R	F	UG	PC_L	4.61111	2.61111	1.375	2.25	4.54545	3.14286	4.77778	3.6	4.30769	3.2	4.85714	4.9	5	5	no	no	no	no	no	no	yes	yes	no	yes	no	both +
35	ARG	R	F	UAS	LA	4.05556	2.61111	1.5	3.5	4.18182	4.21429	2.44444	3.8	4.84615	3	4.71429	3.7	4.66667	3.2	no	no	no	no	yes	yes	yes	yes	no	yes	yes	both +
37	ARG	R	M	UG	PC_NT	2	2.22222	1.125	1.25	4.63636	4.57143	3.66667	2.8	5	4.8	4.71429	4.1	4.5	4.2	no	no	no	no	no	no	yes	yes	no	yes	yes	both +
40	ARG	R	F	UAS	PC_L	2.88889	2.83333	2.125	1	4.54545	3.71429	5	3.8	4.46154	4.6	5	5	4.5	5	no	no	no	no	no	no	no	yes	no	yes	no	both +
29	ARG	R	F	VT	LA	3.83333	2.61111	1.375	4	5	3.14286	3.88889	4.2	4.84615	3.6	4.28571	4.1	5	3	no	no	no	no	no	no	yes	no	no	no	yes	both +
59	ARG	R	F	VT	PC_L	3.55556	3.44444	1	2	4.27273	4.35714	3.22222	3.4	4.84615	4	4.71429	2.9	4.83333	4.2	no	no	no	no	no	yes	yes	yes	no	yes	-	both +
42	ARG	R	F	UG	PC_L	1.88889	2.83333	1.125	1.75	4.18182	3.78571	2.44444	4.4	4.92308	2.8	4	3.5	4.33333	3.6	no	no	no	no	no	yes	yes	yes	no	yes	no	give
38	ARG	R	F	HS	PC_L	2.33333	2.22222	1	1	4	4.28571	5	4.2	4.92308	3.4	5	5	5	5	no	no	no	no	no	yes	yes	yes	no	yes	no	both +
62	ARG	L	F	VT	PC_L	2.33333	2.05556	1	1	4.72727	4.07143	5	2.8	4.69231	3.2	5	4.6	4.83333	5	no	no	no	no	no	no	no	yes	no	no	no	both +
35	NL	R	M	HS	PC_L	2.16667	3	2.625	1.5	3.54545	3.35714	4.11111	2.6	4.46154	3	3.28571	3.4	3.66667	2.6	no	no	no	no	no	no	no	no	no	no	yes	give
25	NL	L	F	UG	PC_L	2.66667	2.88889	1.75	1.25	3.54545	2.85714	2.55556	3	3.84615	3.2	3.28571	2.7	3.66667	3.4	no	no	no	no	no	no	yes	no	no	yes	no	both +
39	NL	A	F	UG	PC_L	2.94444	4	2.875	2.5	4.36364	3.64286	4.11111	4.2	4.07692	3.4	4	4	5	3.2	no	no	no	no	no	yes	yes	yes	no	yes	no	both +
31	NL	R	F	UG	PC_L	2.83333	3.05556	1.5	2	2.90909	3.57143	4.33333	3.4	4.23077	3.8	3.42857	4.1	4.83333	3.6	no	no	no	no	no	no	yes	yes	no	yes	no	both +
31	NL	R	F	UAS	PC_L	4.88889	2.88889	1.625	3	3.81818	3.57143	4	3.4	4	3.6	4	3.7	4	3.8	no	no	no	no	no	yes	yes	no	no	no	no	both +
31	NL	R	M	VT	PC_L	2.16667	2.88889	1.5	1	3.81818	3.5	3.66667	3	3.76923	3.2	4.28571	3.5	3.83333	3.6	yes	no	no	no	no	yes	yes	yes	no	no	no	both +
37	NL	L	M	UAS	PC_L	2.44444	3.16667	1.5	2.25	3.54545	2.78571	1.88889	1.4	3.53846	3.6	3.85714	3.1	4.66667	3.4	no	no	no	no	no	no	yes	yes	no	yes	no	both +
33	ARG	R	F	VT	PC_NT	4.33333	5	1.625	1	4.54545	4.14286	4.55556	3.6	4.92308	3.2	3.71429	4.5	5	2.8	no	no	no	no	no	yes	yes	yes	no	yes	yes	receive
45	ARG	R	F	UAS	PC_L	3.11111	3	1	1	4.18182	3.92857	4.11111	3.8	4.23077	4	3.85714	3	4.16667	2.8	no	no	no	no	no	no	yes	no	no	no	yes	give
39	ARG	R	F	VT	PC_L	2.05556	3.61111	2.125	1.75	3.54545	3.71429	2.11111	3	4.38462	3.4	4.28571	2.4	5	4	no	no	no	no	no	yes	yes	yes	no	yes	-	both +
74	ARG	R	M	HS	PC_NT	4.66667	4	1.875	3.5	4.81818	3.64286	3.88889	1	4.76923	3.4	4.42857	4.9	5	5	no	no	no	no	no	yes	yes	no	no	no	no	receive
50	ARG	R	F	UAS	PC_L	3.88889	3.83333	1.625	1.25	3.27273	2.14286	2.55556	1.8	3.76923	3.2	3.28571	3.3	3.83333	3.6	yes	no	no	no	yes	no	no	no	no	yes	no	both +
52	ARG	R	F	UAS	PC_L	3.05556	3.44444	2.5	1.5	4.45455	2.71429	3.33333	3	3.92308	3	5	5	5	3.4	no	no	no	no	no	yes	no	no	no	no	no	both +
39	ARG	L	F	VT	PC_L	2.5	4.5	2.125	2	3.81818	2.07143	3.22222	3	4	2.6	4.71429	3.4	3	3.8	no	no	no	no	no	no	yes	no	no	yes	yes	both +
33	ARG	R	F	VT	PC_L	1.33333	3.77778	1.375	1.5	3.54545	4	4.55556	3.6	4.38462	3	4.14286	4.6	3.5	5	no	no	no	no	no	no	yes	no	no	no	no	receive
33	ARG	R	M	VT	LA	2.44444	2.11111	1.875	2	3.90909	3.71429	3.33333	2.2	5	4.4	4.42857	3.8	5	3.4	no	no	no	no	no	yes	yes	yes	no	yes	yes	both +
35	ARG	L	F	UAS	PC_L	3.88889	3.5	1.75	1.75	4	3.42857	2.22222	2.6	4.84615	3	3.85714	3.1	4.66667	4	no	no	no	no	no	no	no	no	no	yes	yes	both +
43	ARG	R	M	VT	PC_L	2.72222	3.83333	1.875	2.75	4.09091	3.71429	3.22222	1.8	4	2.4	4.28571	3.9	5	4	no	no	no	no	no	no	yes	yes	no	yes	no	give
27	ARG	R	F	VT	L_PH	3.22222	3.44444	1.875	1.25	3.90909	3.78571	4.77778	3.8	4.38462	4	4.71429	4.7	3.83333	4.6	no	no	no	no	no	yes	yes	yes	no	no	no	give
49	ARG	R	F	UG	PC_L	3.11111	4.94444	1.75	1.5	4.09091	3.42857	3.44444	3.4	3.84615	3.8	4.14286	4.2	4.33333	4.6	no	no	no	no	no	no	yes	yes	no	no	no	both +
73	ARG	R	M	HS	PC_NT	4.05556	3.22222	2.5	3	3.18182	3.57143	5	1.8	5	2.6	4.71429	4.5	5	4.8	no	no	no	no	no	no	no	no	no	no	-	give
61	ARG	R	F	VT	PC_NT	2.66667	3.94444	2.5	2.75	3.45455	3.14286	3.88889	4.8	3.76923	3	4.28571	4.6	5	4.8	no	no	no	no	no	yes	yes	no	no	yes	no	both +
51	ARG	R	F	UAS	PC_L	3.44444	4.44444	2.125	1.75	3.63636	3.14286	4.33333	3.4	3.61538	2.6	4.42857	4.5	3.66667	4.6	no	no	no	no	no	no	no	yes	no	no	no	both +
39	ARG	R	F	UAS	PC_L	3.66667	2.94444	2	1	3.81818	3.71429	3.88889	4	4.23077	3.4	3.85714	3.3	3.83333	4.2	no	no	no	no	no	no	yes	no	no	yes	no	both +
45	ARG	R	F	UG	PC_L	3.55556	4.44444	3.875	4	3.72727	1.57143	1.77778	3.6	4.53846	3.4	4.57143	1.8	5	4.4	no	no	no	no	no	no	no	yes	no	no	yes	both +
29	ARG	R	F	UAS	PC_L	2.22222	4.33333	1.625	2.5	2.54545	3.71429	3	3.2	4.07692	1.8	3.57143	2.9	3	3.2	no	no	no	no	no	no	no	no	no	yes	no	give
40	ARG	R	F	UG	PC_L	3.5	3.55556	1.875	2	3.72727	3.42857	3.77778	3.6	3.92308	3	3.57143	4	3.83333	4.8	no	no	no	no	no	yes	yes	no	no	yes	no	receive
52	ARG	L	F	UAS	PC_L	5.05556	2.94444	2.875	2	3.45455	2.57143	3.11111	3.8	3.30769	3	4.71429	4.7	4.66667	4.6	no	no	no	no	no	no	yes	yes	no	no	yes	both +
61	ARG	R	F	HS	PC_NT	2.77778	3.5	2.625	2.75	4.45455	3	3.66667	3.6	3.38462	3	4.42857	4.4	4.16667	5	no	no	no	no	no	yes	yes	no	no	yes	yes	both +
39	ARG	R	F	UAS	PC_L	2.11111	2.44444	1.125	1	4.90909	4.42857	5	2.8	5	5	5	5	4.66667	5	no	no	no	no	no	yes	yes	yes	no	yes	no	both +
54	ARG	R	F	VT	PC_L	4.44444	4.72222	4.125	1.5	2.54545	2.42857	2.33333	1.8	1.92308	2.6	2.85714	2.9	3.16667	2.2	no	no	no	no	no	no	no	no	no	no	yes	give
42	ARG	R	M	UAS	LA	2.88889	4.38889	2.625	1.25	4.54545	2.92857	4.66667	2.8	5	3.4	4	4.4	5	3.8	no	no	no	no	no	yes	yes	yes	no	yes	no	both +
40	ARG	R	F	VT	LA	4.05556	5.55556	4	4.25	3.36364	1.71429	3.33333	2.4	3.69231	2.4	2.71429	3.1	4.33333	3.4	yes	no	no	yes	no	no	yes	yes	no	no	no	receive
35	ARG	R	F	VT	PC_L	1.88889	2.94444	1	1	5	3.78571	4.44444	3.2	4.61538	4	5	4.3	5	4.8	no	no	no	no	no	no	yes	yes	no	no	no	both +
32	ARG	R	F	VT	PC_L	3.05556	4.33333	1.5	1.25	3.36364	3.92857	2.33333	3	3.92308	4.2	3.57143	2.7	4.16667	3.4	no	no	no	no	no	no	no	yes	no	no	yes	both +
26	ROW	R	M	UAS	PC_L	3.94444	3.88889	1.75	2.5	4.63636	3.71429	3.22222	3	4.23077	3	4.57143	3.3	4.16667	3.4	no	no	no	no	no	no	yes	yes	no	no	yes	both +
41	ARG	R	F	UG	PC_L	4.94444	2.38889	1.625	2.25	3.63636	3.14286	3.66667	2	4.76923	4.6	4.42857	4.4	5	5	no	no	no	no	no	yes	yes	yes	no	yes	no	both +
42	ARG	R	F	VT	PC_L	2.5	4.94444	1.375	1.5	4.72727	3.92857	3.44444	4	4.30769	2	4.85714	3.8	4.66667	4	no	no	no	no	no	yes	yes	yes	no	yes	no	give
32	ARG	R	F	VT	PC_L	4.11111	3.72222	2.5	2.25	4	3.35714	3.66667	4	3.30769	2.4	4	3.3	4	3.8	no	no	no	no	no	no	yes	no	no	no	no	both +
32	ARG	R	F	UAS	PC_L	3.38889	4.5	1	1	3	4.35714	3.33333	2	4.61538	2.2	4.42857	4.8	4.5	4.2	yes	no	no	no	no	no	yes	yes	no	no	no	receive
60	ARG	R	-	VT	LA	4.38889	3.77778	2.5	3	4.54545	3.85714	3	4.2	4.84615	3.2	4.57143	3	5	5	no	no	no	no	no	no	no	no	no	yes	-	both +
35	ARG	R	F	UAS	PC_L	4.55556	4.77778	2.75	2.25	3.36364	3.07143	3.33333	2.8	4.30769	2.2	2.71429	2.7	4.16667	3.4	yes	no	no	no	no	no	yes	no	no	yes	no	both +
34	ARG	R	F	UAS	PC_L	4.44444	2.88889	1.375	1	4.81818	4.07143	5	4.8	5	3.4	5	5	5	5	no	no	no	no	no	yes	yes	yes	no	yes	no	both +
34	ARG	R	F	UG	PC_L	4.05556	3.66667	2.625	2.75	4	4	3.77778	4.6	4.38462	1.6	3.57143	3.6	2.83333	3.6	yes	no	no	no	no	no	yes	no	no	yes	yes	both +
34	ARG	L	F	UAS	PC_L	4.11111	4.38889	2.5	3	4.27273	3.35714	3.88889	2.8	3.69231	3	3.85714	3.8	4	3.6	yes	no	no	no	no	no	yes	no	no	no	yes	give
59	ARG	R	F	VT	PC_L	4.16667	4.5	2.125	2	4.45455	3.85714	4	4.2	4.61538	3	3.85714	4	4.66667	3	no	no	no	no	no	no	no	no	no	yes	no	both +
57	ARG	R	F	UAS	PC_L	3.22222	2.22222	1.625	1	4	3.92857	4.66667	2.6	4.92308	4.2	4.71429	5	5	5	no	no	no	no	no	yes	yes	yes	no	yes	no	both +
32	ARG	R	F	UG	PC_NT	3.38889	3.11111	1.625	1.25	3.72727	4.64286	4	3.6	5	3.6	4.71429	4.3	5	3.8	no	no	no	no	no	yes	yes	yes	no	yes	no	both +
51	ARG	R	F	VT	PC_L	4.77778	4	2.125	2.5	3.54545	2.92857	3.66667	3.2	3.61538	2.2	4	4	4	4	no	no	no	no	no	no	yes	no	no	no	-	both +
34	ARG	R	F	UG	PC_L	2.16667	3.88889	2.125	2	3	3.35714	4.11111	3.6	4.30769	2.4	2.71429	3.6	5	4.6	no	no	no	no	no	no	yes	no	no	yes	yes	receive
37	ARG	L	F	UAS	PC_L	5.22222	4.22222	2.75	3.25	2.90909	2.92857	3.33333	2	3.46154	2	3.14286	3.4	3	3.2	yes	yes	no	no	no	yes	yes	no	no	no	no	receive
44	ARG	R	M	VT	PC_L	2.88889	3.61111	2.125	2	3.45455	3.14286	2.22222	1	4	3.4	4.71429	2.2	5	4.6	no	no	no	no	no	yes	no	no	no	yes	yes	both +
30	ARG	R	F	UAS	PC_L	5.38889	3.5	4.25	2	3.81818	2.85714	2.33333	2.2	4.15385	2.6	3.57143	2.2	4.33333	3.6	yes	yes	yes	no	no	no	yes	yes	no	yes	no	both +
34	ARG	R	F	UAS	PC_L	2.77778	3.11111	2.25	1.5	3.54545	3.21429	2.66667	1.8	4.23077	3	4	3.2	4.33333	4	no	no	no	no	no	yes	yes	no	no	yes	yes	both +
40	ARG	R	F	UAS	PC_L	1.88889	3.66667	1.75	1.5	3	2.71429	3.66667	5	4.69231	2.6	3.14286	3	5	1.8	yes	no	no	yes	no	yes	no	no	no	yes	-	both -
31	ARG	R	F	UAS	LA	2.55556	3.27778	1.875	2	3.90909	3.78571	3.33333	4.8	4.76923	3.6	5	4.5	4.5	5	no	no	no	no	no	yes	yes	yes	no	yes	no	both +
67	ARG	R	F	HS	PC_L	3.66667	3	2.125	1.75	4.18182	4.07143	3.55556	3	4	2.6	4	3.6	3.83333	3.6	no	no	no	no	no	no	yes	no	no	no	no	both +
35	ARG	L	F	UG	PC_L	3.5	3.33333	1.375	1.5	4.45455	3.28571	4.11111	2.6	4.23077	2.4	4.71429	4.8	4.66667	4	no	no	no	no	no	no	yes	yes	no	yes	no	both +
31	ARG	R	F	UAS	L_PH	3.77778	5.61111	4.25	2.75	3.63636	1.78571	2.55556	5	4.23077	1.8	2.42857	2.2	2.5	4.6	no	no	no	no	no	yes	no	no	no	no	yes	both +
68	ARG	R	F	UAS	PC_L	4.11111	4.11111	2.625	1.75	2.54545	2.78571	2.88889	3.4	3	2.2	4.14286	3.3	2.33333	3.6	yes	no	no	no	no	yes	yes	no	no	no	yes	both +
39	ROW	R	F	UG	PC_L	1.72222	3.27778	1.625	1.25	3.81818	4.21429	4.33333	3	4.46154	4.2	5	4.4	4.66667	4.6	no	no	no	no	no	no	yes	no	no	no	yes	both +
71	ARG	R	M	HS	PC_L	5.72222	4.88889	3.125	2.25	3.27273	2.28571	2.77778	3	2.92308	2.6	4.42857	2.9	4.16667	3.6	no	no	no	no	no	no	yes	no	no	no	yes	give
35	ARG	R	F	UAS	PC_L	2.44444	2.38889	1.625	2.75	4.63636	3.35714	4.11111	3.8	4.92308	4.2	4.28571	4.2	5	5	no	no	no	no	no	yes	yes	no	no	yes	no	both +
45	ARG	R	M	UG	PC_L	3.77778	3.72222	1.875	2.5	3.72727	3.85714	2.77778	2.6	4.53846	4.6	3	1.9	5	2.2	no	no	no	no	no	yes	no	no	no	no	no	both +
34	ARG	L	F	UAS	PC_L	4.11111	3.22222	2.125	3	4.09091	4	3.55556	3.6	4.92308	3.2	3.42857	3	4.33333	3	no	no	no	no	no	yes	yes	yes	no	yes	-	both +
39	ARG	R	F	UAS	LA	3.88889	2.27778	2.125	3.5	4.63636	3	4.11111	4	4	2.6	4.57143	4.3	5	4.6	no	no	no	no	no	yes	yes	no	no	yes	no	both +
38	ARG	R	F	VT	LA	2.33333	2.77778	1.125	1.5	4.18182	2.85714	4.88889	4.6	4.92308	3.2	4.42857	4.8	5	5	no	no	no	no	no	yes	yes	no	no	no	no	both +
31	ARG	R	F	UAS	PC_L	2.66667	3.16667	1.25	1.5	3.81818	3.42857	4.44444	3.4	4.46154	3.6	3.57143	4.2	3.66667	3.2	no	no	no	no	no	yes	yes	no	no	no	no	both +
30	ARG	R	F	UG	PC_L	3.33333	4.55556	3	1.25	2.45455	3	3.33333	2.6	3.53846	1.8	3.42857	3.3	3	3.2	no	no	no	no	no	no	yes	no	no	no	no	receive
44	ARG	L	F	VT	PC_L	3.88889	3.22222	1.25	1.5	4.72727	4.21429	3.66667	5	4.38462	3.6	4.14286	3.3	5	4.8	no	no	no	yes	no	no	no	yes	no	yes	yes	receive
34	ARG	R	F	UAS	PC_L	4.88889	3.16667	2.875	3.75	4	2.35714	3.88889	1.8	3.76923	4.6	3	2.5	3.83333	3.2	yes	no	no	no	no	no	no	no	no	no	no	give
81	ARG	R	F	UAS	PC_NT	1.44444	2.22222	3.75	1	4.81818	2.78571	4.11111	3.4	4.15385	3.2	5	4.4	4.83333	3.6	no	no	no	no	no	yes	yes	no	no	yes	no	both +
33	ARG	R	F	UG	PC_L	3.77778	2.5	1.25	1	3.63636	4.14286	3.44444	3	3.92308	2.6	3.71429	3.5	5	4	no	no	no	no	no	yes	yes	yes	no	yes	no	both +
31	ARG	L	F	VT	PC_L	4.94444	1.5	2	2.25	4.45455	3.78571	2.33333	2.6	4.84615	4.6	5	1.4	5	4.2	no	no	no	no	no	no	no	yes	no	no	yes	both +
36	ARG	R	F	UAS	PC_L	3.55556	3.66667	2.125	2.5	4	4.5	1.77778	5	4.76923	2.2	4.42857	2.2	3.66667	4.2	no	no	no	no	no	yes	yes	yes	no	yes	no	both +
40	ARG	R	F	UAS	PC_L	2.11111	2.88889	1.375	1	4.72727	4.14286	4.33333	3.6	4.38462	4.2	3.42857	3.5	5	2.2	no	no	no	no	no	yes	yes	yes	no	no	yes	both +
39	ARG	R	F	VT	PC_L	6.44444	3.61111	3	2	3.54545	2.14286	2.77778	5	3.07692	1.4	3	2.2	4.5	3.8	yes	no	no	no	no	no	no	no	no	no	yes	both +
42	ARG	R	F	VT	PC_L	4	3.83333	3.5	5	4.27273	2.64286	5	5	4.69231	2.4	4.28571	4.3	5	3	no	no	no	no	no	no	no	yes	no	no	yes	both +
38	ROW	R	M	UG	PC_L	2.27778	4.33333	2.375	2.5	1.81818	2.85714	2.77778	2.6	3.92308	3.2	3	2.7	3.83333	3.8	no	no	no	no	no	yes	no	no	no	yes	no	both +
38	ARG	R	M	UG	PC_L	1.72222	2.66667	1.5	1.5	4.18182	3.57143	3.33333	2.4	4.61538	4	4.42857	4.5	4.5	4.6	no	no	no	no	no	yes	yes	no	no	no	no	both +
55	ROW	R	M	UG	LA	2.27778	4.16667	4.5	3.75	2.09091	2.42857	2.11111	3.2	4.92308	4.6	2.14286	1.8	4	3	no	no	no	no	no	yes	yes	yes	no	yes	no	both +
34	NL	R	F	UG	PC_L	2.11111	2.66667	2.125	1.25	4.18182	3.85714	4.33333	4.2	4.69231	2.6	4.71429	4.5	5	4.4	no	no	no	no	no	yes	yes	yes	no	yes	yes	both +
37	NL	R	F	UG	PC_L	5.05556	3.55556	1.875	4.5	3.18182	3.21429	4.55556	2.8	4.69231	3.4	3	4.1	4.33333	3.8	no	no	no	no	no	no	yes	yes	no	no	yes	receive
68	NL	R	F	VT	PC_L	3.77778	4.44444	3	1.5	2.09091	1.78571	3.77778	2	1.53846	2	3.28571	3.9	2.33333	2.2	no	no	no	yes	no	no	no	no	no	no	yes	give
65	NL	R	F	UAS	LA	1.5	2.27778	2.625	2.25	4.18182	2.92857	1.33333	3.6	4.69231	4.6	4.28571	1.6	5	3.8	no	no	no	no	no	no	yes	yes	no	yes	no	both +
32	NL	R	F	VT	PC_L	2.16667	3.88889	1.25	1.25	3.72727	3.57143	4.66667	4.6	4.38462	2.4	4.57143	4.4	4.16667	4.6	no	no	no	no	no	no	yes	yes	no	no	no	both +
29	NL	R	F	UAS	PC_L	2.27778	3.5	1.375	2.25	4.45455	3.64286	4.88889	4.4	4.84615	4.2	5	4.7	4.33333	4.2	no	no	no	no	no	yes	yes	yes	no	yes	no	both +
39	NL	A	F	UG	PC_L	2.55556	3.11111	1.875	1.75	1.63636	3.28571	2.11111	1.4	4.61538	3.2	4.42857	2.3	4.5	4.8	no	no	no	no	no	no	yes	no	no	no	no	both +
32	NL	R	F	UAS	PC_L	2.66667	2.72222	1.25	1.25	4.09091	3.64286	4.66667	3.6	4.69231	4	4.57143	4.4	4.66667	5	no	no	no	no	no	yes	yes	yes	no	yes	yes	both +
31	NL	L	F	UG	PC_L	1.94444	2.77778	1.375	2.25	3.45455	3.71429	4	3.6	4.15385	3.6	4.85714	4.4	4.33333	4.8	no	no	no	no	no	yes	yes	no	no	yes	no	both +
70	NL	R	M	VT	PC_L	3.77778	4.38889	3.25	4.5	2.45455	2.28571	2.33333	1.8	3.84615	2.6	3.57143	1.9	3.83333	3.2	no	no	no	no	no	yes	yes	yes	no	yes	no	both +
38	NL	R	F	UAS	PC_L	1.38889	3.33333	1.125	1	1.72727	3.07143	2.44444	3.8	3.61538	3.8	3.71429	2.4	4.33333	2.4	no	no	no	no	no	no	yes	no	no	yes	yes	give
62	NL	R	F	UAS	LA	1.44444	2.27778	2	3	4.81818	3.28571	4.88889	4.8	3.92308	4.6	5	5	4.83333	2.6	no	no	no	no	no	yes	yes	yes	no	yes	no	both +
55	NL	R	F	UAS	PC_L	3.55556	4	2.625	1.25	3.45455	3.21429	3	2	4.30769	3.4	3.42857	2.7	3.5	3.2	no	no	no	no	no	no	no	yes	no	yes	no	both +
71	NL	R	M	HS	PC_L	3.22222	4.5	2.75	1.75	2.36364	2.14286	2	2.2	3	2.8	2.14286	2	2.5	3	no	no	no	no	no	yes	yes	no	no	no	no	both +
63	NL	R	F	UAS	LA	2.33333	2.72222	2.5	2.75	3.45455	2.64286	4.11111	2.6	4.07692	3.6	3	3.7	3.16667	3.2	no	no	no	no	no	no	yes	yes	no	no	yes	both +
65	NL	L	F	VT	LA	2.55556	3.66667	3.125	3.75	3.45455	2	3.44444	2.8	2.61538	2.2	3.71429	3.4	3.5	3.6	no	no	no	no	no	no	yes	no	no	no	yes	both +
56	NL	R	F	UG	PC_L	1.72222	2.83333	1.25	1.75	4.54545	3.78571	4.88889	4	4.53846	3.6	5	4.9	4	3.4	no	no	no	no	no	yes	yes	yes	no	yes	yes	both +
61	NL	R	M	UAS	PC_L	1.55556	2.61111	1.75	2	4.09091	3.35714	2.44444	2	4	4.8	4	2.5	3.83333	3.4	no	no	no	no	no	no	yes	yes	no	yes	no	both +
32	NL	R	M	UAS	PC_L	2.22222	3.77778	2.125	2	3.45455	3.64286	2.55556	1.4	4.53846	2.4	3.28571	2.5	3.33333	3.4	no	no	no	no	no	no	yes	yes	no	yes	yes	give
60	NL	R	F	VT	LA	3.61111	4.22222	4.125	1.75	2.81818	1.78571	2.88889	3.2	2.92308	1.6	3.71429	2.7	3.66667	3.2	no	no	no	no	no	yes	yes	yes	no	yes	no	both +
35	NL	R	M	UAS	PC_L	2.16667	3.77778	2.75	1.5	1.90909	2.85714	1.77778	2.8	2.23077	1.4	2.28571	2.1	2.33333	1.6	no	no	no	yes	yes	no	no	no	no	no	yes	both -
53	NL	R	F	UAS	PC_L	1.22222	2.22222	1.75	1	4.18182	4.21429	4.33333	3.6	4	4	4.71429	4.4	4.33333	3.6	no	no	no	no	no	yes	yes	yes	no	yes	no	give
46	NL	R	F	UG	PC_NT	1.88889	2.83333	2.125	2	3.90909	3.42857	4.55556	2.4	4.30769	4	4.14286	4.7	4.5	4.2	no	no	no	no	no	no	yes	no	no	no	yes	give
30	NL	R	M	UAS	LA	4.72222	3.61111	2.625	4.75	3.54545	2.5	3.44444	3.2	4.69231	4.2	3.85714	2.9	4.83333	4.2	no	no	no	no	no	yes	yes	yes	no	yes	yes	both +
26	NL	R	F	UG	PC_L	1	3.94444	2	1	1.36364	2.57143	3.11111	4.2	2.61538	2.8	2.42857	2.9	4.66667	3.6	no	no	no	no	no	no	yes	yes	no	no	no	both +
43	NL	R	M	VT	PC_L	5.27778	4.22222	2	2.25	3.36364	3.28571	2.77778	2.2	4.38462	2	3.71429	2.9	4	3.4	no	no	no	no	no	no	yes	yes	no	yes	no	both +
68	NL	R	F	HS	PC_L	4.22222	4.88889	1.375	1.25	3.36364	2.92857	4.44444	2.2	3.15385	2.8	4	4.5	3	4.4	no	no	no	no	no	yes	yes	yes	no	yes	yes	receive
32	ARG	R	F	UAS	LA	2.61111	1.77778	2.125	2.25	4.27273	2.78571	3.33333	4.6	4.69231	3	4	3.1	4	4.6	no	no	no	no	no	yes	yes	yes	no	yes	no	both +
60	ARG	R	F	UG	PC_L	2.94444	2.33333	2	2	4.63636	4	4.44444	4	4.92308	3.4	4.42857	4.7	5	4.2	no	no	no	no	no	no	yes	no	no	yes	no	both +
23	ARG	R	F	HS	PC_L	2.55556	4.83333	2.375	1.25	3.54545	3.14286	2.88889	2	2.92308	2.8	3.14286	2.2	2.66667	4.4	no	no	no	no	no	no	no	no	no	no	no	receive
38	ARG	R	F	UG	PC_L	3.44444	2.66667	1.375	1.75	4.18182	3.28571	3.66667	2.2	4.61538	4.4	4.71429	4.6	5	4.8	no	no	no	no	no	yes	yes	yes	no	yes	no	both +
26	ARG	L	F	UAS	PC_L	3.05556	3.38889	2.75	1.75	3.09091	3.28571	3.66667	4	3.53846	2	3.85714	3.8	3.66667	4.2	no	no	no	no	no	no	yes	no	no	no	yes	receive
40	ARG	R	F	VT	PC_L	1.94444	3.77778	1.375	1.25	4.72727	3.92857	2.33333	2	4.61538	5	4.71429	2.9	4.83333	3.8	no	no	no	no	no	no	no	no	no	no	no	both +
29	ARG	R	F	UAS	PC_L	3.27778	2.72222	1.25	3.5	5	3.92857	3	3.4	4.76923	3.4	4.57143	4	5	4.6	no	no	no	no	no	yes	yes	yes	no	yes	-	give
42	ARG	R	F	UAS	PC_L	3.61111	1.94444	1.25	1.25	4	3.14286	3.88889	2.8	3.46154	2.8	4.42857	4.1	4.33333	4.4	no	no	no	no	no	no	no	no	no	no	yes	both +
35	ARG	R	F	HS	PC_L	2.5	3.83333	2	2	4.09091	4	3.66667	4.4	4.84615	3.4	3.42857	3.5	4.83333	4	no	no	no	no	no	yes	yes	no	no	yes	no	both +
33	ARG	R	F	UAS	PC_L	2.5	3	1.75	2	3.81818	4.5	4.11111	4.2	4.30769	3.2	4.42857	4.1	4.83333	4.4	no	no	no	no	no	no	no	no	no	yes	no	both +
37	ARG	R	F	UAS	PC_NT	1.61111	3.88889	1.875	1.5	3.72727	3.35714	3.66667	4.6	4.38462	2.6	4.57143	3.8	4.16667	3.4	no	no	no	no	no	yes	yes	yes	no	no	yes	both +
34	ARG	R	M	VT	LA	2.66667	2.11111	1.75	2.75	4.45455	3.57143	4.11111	2.2	4.84615	4.2	4.57143	4.5	4.33333	4	no	no	no	no	no	yes	yes	yes	no	yes	no	both +
58	ARG	R	F	UG	PC_L	1.94444	1.88889	1	2	4.36364	2.35714	4.55556	2.2	4	4	4.28571	4.4	4	5	no	no	no	no	no	yes	yes	no	no	no	no	both +
23	ARG	R	M	UAS	LA	4.44444	3.77778	2.5	4	3.36364	3.14286	3	3.6	3.23077	2.6	3.28571	3.5	3.16667	3	no	no	no	no	no	no	no	no	no	yes	-	give
31	ARG	R	F	UG	LA	4.38889	4	3.125	3.75	3	2.35714	4.77778	2.2	3.92308	3	3.42857	4.8	3.5	5	no	no	no	no	no	no	yes	no	no	yes	no	both +
34	ARG	R	F	UAS	LA	5.11111	3.55556	2.625	3.75	3.36364	3.35714	3.33333	4.4	4.84615	2.6	3.85714	3	4.16667	3.6	yes	no	no	no	no	yes	yes	no	no	yes	yes	both +
43	ARG	R	F	UAS	PC_L	2.16667	2.66667	2.5	1.5	4.81818	4.42857	5	3.2	5	3.4	5	5	5	5	no	no	no	no	no	no	yes	yes	no	yes	no	both +
28	ARG	R	F	UAS	PC_L	4.61111	2.22222	2	1	5	4.35714	4.44444	4.6	5	1.8	4.57143	4.4	5	5	no	no	no	no	no	yes	yes	yes	no	yes	no	both +
22	ARG	R	F	UAS	L_PH	5.72222	5	1.875	2.25	2.18182	3.42857	4.55556	3	4.07692	2.4	2.85714	4.7	4.33333	3.8	no	no	no	yes	no	no	yes	yes	no	no	yes	receive
38	ARG	R	F	HS	PC_L	3.55556	4.55556	1.875	2.25	4.36364	3.92857	4	1.6	3.92308	2	3.57143	4.1	4.33333	4.4	no	no	no	no	no	no	yes	yes	no	no	no	receive
33	ROW	R	F	UAS	PC_L	2.88889	3.16667	1.625	1.5	4.27273	3.85714	3.22222	3.2	4	3.8	4.14286	4.2	4	4	no	no	no	no	no	no	yes	yes	no	yes	no	both +
22	ARG	R	NB - GV	VT	L_PH	1.94444	4.55556	2.75	2.25	2.27273	3	4.22222	4.4	2.69231	1.8	3.71429	4.1	2.66667	2.4	yes	yes	no	no	no	no	no	no	no	no	no	both +
31	ARG	R	F	UAS	PC_L	5.88889	2.72222	3.125	2	3.63636	3.64286	4	4	5	2.6	2.42857	3.8	4.66667	3.4	no	no	no	no	no	yes	yes	yes	no	yes	yes	both +
22	ARG	R	F	UAS	LA	3.55556	3.61111	2	1.75	3.45455	3.35714	4.11111	3.4	4.23077	3.2	3.71429	3.8	4	4	no	no	no	no	no	yes	no	no	no	no	no	both +
40	ARG	L	F	UG	PC_L	2.27778	2.83333	1.75	1.25	5	3.57143	5	3.2	4.84615	3.6	4.71429	4.7	4.66667	5	no	no	no	no	no	yes	yes	no	no	yes	yes	both +
28	ARG	R	F	UG	PC_L	5.61111	2.88889	2.125	3.5	3.63636	3.71429	2.88889	3.2	4.76923	2.6	3.85714	3.4	4	2.6	no	no	no	no	no	yes	yes	yes	no	yes	yes	both +
23	ARG	R	NB - GV	UAS	L_PH	6.61111	3.72222	2.25	2.25	4.27273	2.78571	4.33333	2	3.92308	2.8	4.28571	4.1	2.5	4.2	no	no	no	no	no	no	no	no	no	no	yes	both +
24	ARG	R	-	VT	L_PH	4	3.55556	2	2.75	4.45455	3.78571	3.55556	4.4	4.92308	3.4	4.71429	4	3.83333	4.4	no	no	no	no	no	no	no	no	no	yes	yes	both +
25	ARG	R	F	VT	PC_NT	3.72222	4.44444	1.5	1.5	3.72727	3.85714	2.88889	3	4.61538	3	3.85714	2	4.5	4.6	yes	no	no	no	no	yes	yes	yes	no	yes	yes	both +
29	ARG	R	F	VT	LA	5.27778	3.38889	3.375	3.5	4.36364	1.57143	4.33333	1.6	4.53846	3.4	3.57143	4.1	4.16667	4.6	no	no	no	no	no	no	no	no	no	yes	no	both +
35	ARG	R	F	UG	PC_NT	3.22222	3.61111	2.25	1.5	3.18182	3.28571	2.11111	2	3.92308	1.6	3.57143	2.3	5	4.2	no	no	no	no	no	yes	yes	yes	no	yes	no	both +
45	ARG	L	M	VT	PC_L	3.05556	3.94444	2.25	2.25	4.09091	3.28571	3	2	4.07692	4	4	3.2	4	3.6	no	no	no	no	no	no	no	yes	no	yes	no	give
31	ARG	R	F	UAS	PC_L	2.94444	2.94444	1.125	1.5	4.09091	3.85714	4.88889	1	4.30769	4.4	3.71429	4.4	4.5	4	no	no	no	no	no	no	yes	yes	no	yes	no	receive
28	ARG	R	F	VT	PC_NT	3.61111	4.16667	2.125	1.5	3.36364	3.35714	3.66667	4	4.84615	2.2	4.71429	4.2	4.33333	3.8	no	no	no	yes	yes	yes	yes	no	no	yes	-	both +
37	ARG	R	F	UG	LA	4.16667	2.88889	3.25	3.5	3	1.92857	2.11111	4.6	4.61538	4.4	1.71429	1.5	4	4.6	yes	no	no	no	no	yes	yes	no	no	yes	no	receive
22	ARG	R	F	VT	PC_L	3.55556	2.44444	1	2	4.36364	4.71429	5	4.2	5	3.8	5	5	5	5	no	no	no	no	no	yes	yes	yes	no	yes	yes	both +
33	ARG	R	F	UAS	LA	2.22222	3	3.125	3.75	3.54545	2.21429	2.22222	3.4	4.15385	2.6	3.57143	2.1	3.5	1	no	yes	no	no	no	yes	yes	no	no	yes	yes	give
23	ARG	R	F	UG	L_PH	3.61111	3.11111	1.875	2.25	4.81818	4.5	5	3.4	5	3.4	4.57143	4.7	4.83333	4	no	no	no	no	no	yes	yes	no	no	yes	yes	both +
36	ARG	R	F	VT	PC_L	2.55556	3.16667	2	3	4.36364	2.57143	1.66667	4.2	4.23077	5	3.85714	1	5	4.2	no	no	no	no	no	yes	yes	yes	no	yes	no	both +
21	ARG	R	F	VT	LA	2.88889	4.22222	2.125	2.5	4.36364	2.92857	3.55556	4	5	4.8	4.14286	3.2	4.16667	4.4	no	no	no	no	no	yes	yes	yes	no	yes	-	both +
25	ARG	R	M	UAS	LA	2.66667	2.61111	2	2.25	3.72727	2.92857	2.88889	2.2	4.38462	4.2	3	3	3	3	no	no	no	no	no	no	no	no	no	yes	no	give
45	ROW	R	F	UG	LA	6.72222	5.38889	4.5	4.25	2.90909	1.92857	1.44444	5	4.69231	1.8	3.42857	2.2	4	3.8	no	no	no	no	no	yes	yes	yes	no	yes	yes	both +
33	ARG	R	F	VT	PC_L	5.11111	2.11111	1.375	2.5	5	3	4.55556	1.4	5	3.8	4.57143	4.4	5	4.6	no	no	no	no	no	yes	no	no	no	no	yes	both +
18	ARG	R	F	UAS	L_PH	4.61111	2.61111	1.625	1.5	4.09091	4.21429	5	2.2	4.76923	3.8	4.42857	4.8	5	4.2	no	no	no	no	no	yes	yes	yes	no	yes	yes	receive
34	ARG	R	F	UAS	PC_L	4.72222	4.05556	3	1	3.54545	3.57143	3.11111	2.6	4.46154	1.4	2	2.6	3.5	3.6	yes	no	no	no	no	no	no	no	no	no	yes	receive
43	ARG	R	F	UAS	PC_L	2.16667	2.94444	2.75	2.75	4.90909	4.14286	4.11111	3.8	4.69231	2.4	5	5	5	5	no	no	no	no	no	no	no	no	no	yes	yes	give
22	ARG	R	F	VT	PC_NT	1.55556	4.66667	2.375	1.5	3.72727	3.85714	2.44444	3.2	4	3.2	3.85714	3.7	5	3.6	no	no	no	no	no	yes	yes	yes	no	yes	no	both +
58	ARG	R	F	UG	PC_L	5.5	4.22222	1.875	2	3.90909	3.35714	3.55556	3	3.46154	2	4.85714	4.4	4.33333	4.2	no	no	no	no	no	yes	no	yes	no	yes	yes	both +
35	ARG	R	F	UG	PC_L	3.83333	1.72222	1.5	1.75	4.18182	4.07143	3.66667	3.6	4.92308	3.2	4.57143	3.4	4.83333	4.4	no	no	no	no	no	yes	yes	no	no	yes	yes	both +
40	ARG	R	F	UG	PC_L	2.94444	3.16667	1.375	2	4.18182	4.07143	3	4.8	4.07692	4.2	4.14286	2.5	4.16667	4.4	yes	no	no	no	no	yes	yes	no	no	yes	no	give
37	ROW	R	F	UG	LA	2.55556	3.16667	1.25	1.25	3.63636	3.07143	4.77778	4.2	4	2.6	4.85714	5	4.16667	5	no	no	no	no	no	no	yes	yes	yes	no	no	give
38	ROW	R	F	UG	PC_L	2.55556	1.83333	1.5	1	2.63636	4	3	3.4	4.69231	3.2	5	5	5	3.8	no	no	no	yes	no	no	no	no	no	no	no	give
38	ROW	R	F	HS	LA	4.22222	3.44444	1	1.5	4.72727	3	4.77778	3.4	4.69231	4.6	3.85714	3.6	5	5	no	no	no	no	no	no	yes	no	no	no	no	give
61	ARG	R	M	UAS	PC_L	4.5	2.22222	1.875	4.25	4.27273	4.5	4.77778	4	4.61538	3.8	5	4.7	4.5	4.4	no	no	no	no	no	yes	yes	no	yes	yes	no	both +
39	ROW	R	F	VT	PC_L	4.38889	4.05556	1.875	2	2.45455	2.5	2.66667	3	3.76923	3.4	4.14286	2.6	4.33333	4.8	no	no	no	no	no	no	no	yes	yes	no	yes	give
36	ARG	R	F	UAS	PC_L	1.88889	3.55556	2.5	1	3.36364	2.85714	4.33333	1.2	3.53846	3.2	4.28571	4.5	3.33333	2.8	no	no	no	no	no	no	yes	no	no	no	no	both +
21	ARG	R	F	VT	PC_L	4.66667	2.55556	1.5	2.25	4.54545	4.28571	4.88889	2.6	4.84615	3.4	4.85714	4.7	5	5	no	no	no	no	no	yes	yes	yes	yes	yes	no	receive
22	NL	R	F	UAS	L_PH	2.5	4.66667	3	3	3.18182	2.71429	4.22222	3.2	4.69231	3.2	3.14286	3.6	5	3.8	no	no	no	no	no	no	yes	yes	yes	yes	no	receive
24	NL	R	F	UG	L_PH	4.5	5.33333	3	1	2.81818	2.14286	3.44444	4.2	1.84615	2.6	2.57143	3.1	2.16667	3	no	no	no	no	no	no	no	yes	no	no	no	give
20	NL	R	M	UG	L_PH	1.61111	2.22222	2.5	1.25	2.54545	2.35714	3.44444	2.2	2.61538	4.4	3.42857	4.1	3.33333	4.2	yes	no	no	no	no	yes	yes	yes	yes	yes	no	both +
21	NL	R	F	UG	L_PH	3.77778	4	2.75	2	1.81818	2.28571	3.22222	4	2.46154	1.2	2	3.5	2.66667	3.4	no	no	no	yes	no	no	no	no	no	yes	no	both -
25	NL	R	M	UG	LA	2.27778	4	1.75	1.5	3.18182	3.14286	4	1.6	4.46154	4.6	4.28571	3.6	4.5	4.2	no	no	no	no	no	yes	yes	yes	yes	yes	no	both +
22	NL	L	M	UG	L_PH	2.5	3.11111	3.375	2.5	1.72727	2.28571	2.66667	2.4	2.38462	2.4	2.85714	2.6	3.16667	3	yes	no	no	yes	no	no	no	yes	no	no	no	receive
24	NL	R	F	UG	PC_NT	3.38889	2.38889	2.75	2	3.18182	3.5	4	3.4	4.07692	2.6	4.28571	3.7	3.5	3.6	no	no	no	no	no	yes	yes	yes	yes	yes	yes	give
23	NL	R	F	UG	L_PH	2.77778	3.22222	3.125	2.75	4	3.28571	3.44444	2	4.69231	4.4	3.42857	3.1	4.83333	5	no	no	no	no	no	yes	yes	yes	yes	yes	no	both +
24	NL	R	F	UG	L_PH	1.72222	4	2.25	1.25	4.09091	3.92857	4.55556	4	4.53846	2.4	4	4.1	4.33333	3.8	yes	no	no	no	no	yes	yes	yes	yes	yes	no	both +
23	NL	R	M	UG	PC_NT	1.33333	3.38889	2.125	1	2.54545	3.64286	3.55556	1.8	3.76923	2.6	3.28571	3.7	3.33333	4.2	no	no	no	no	no	yes	yes	yes	no	yes	no	both +
19	NL	R	F	UG	L_PH	3.22222	3.55556	2.125	2.75	4.09091	3.35714	4.44444	2.8	3.61538	3.8	3.71429	4.5	3.83333	4.2	yes	no	no	no	no	no	yes	yes	yes	yes	no	receive
20	NL	L	M	HS	LA	2.44444	4.38889	3.125	2	2.27273	2.07143	4.11111	2	2.76923	1.8	4	3.8	2.66667	2.4	yes	no	no	no	no	no	yes	yes	no	yes	no	receive
21	NL	R	F	UG	LA	3.33333	3.22222	1.5	1.25	3.27273	4	4.33333	4.4	4.61538	3.8	4	4.4	5	4.6	no	no	no	no	no	yes	yes	yes	yes	yes	no	both +
22	NL	R	F	UG	L_PH	2.11111	2.66667	2.875	2.75	3.72727	3.28571	5	4.8	3.61538	3.2	4.14286	4.8	4	4.8	no	no	no	no	no	yes	yes	yes	yes	yes	no	receive
21	NL	R	F	UG	L_PH	4.66667	2.66667	2.875	2.75	2.54545	2.28571	4.66667	4	3.61538	4.6	3.57143	3.8	3.16667	4.4	no	no	no	no	no	no	no	yes	yes	no	-	both +
21	NL	R	M	UG	L_PH	2.72222	3.05556	3.25	1.75	2.72727	2.07143	3.11111	1.6	3.53846	4.2	2.85714	3.2	4.5	3.6	no	no	no	no	no	yes	yes	yes	no	yes	no	both +
21	NL	R	F	HS	L_PH	2.11111	2.38889	2.375	2	3.36364	3.42857	3.11111	2.8	3.84615	3.8	4.57143	4.2	5	4.6	no	no	no	no	no	yes	yes	yes	yes	yes	no	both +
21	NL	R	F	UG	LA	4.27778	4.16667	1.625	2	4.54545	3.35714	4.77778	4.2	5	2.8	4.28571	4.7	5	2.6	no	no	no	no	no	yes	yes	no	yes	no	yes	both +
22	NL	L	F	UG	L_PH	3	3	2	1.75	2.54545	3.42857	2.44444	2.6	4.07692	3.4	3.71429	2.7	4.83333	2.6	no	no	no	no	no	yes	yes	yes	yes	yes	yes	both +
21	NL	R	F	UG	L_PH	3.72222	2.22222	2.25	3.25	4.45455	3.78571	4.66667	2.4	4.46154	4.4	4.28571	4.1	4.16667	4.6	no	no	no	no	no	yes	yes	yes	yes	yes	yes	both +
21	NL	R	M	UG	LA	5.05556	4.72222	2.25	1.25	2.27273	2.92857	3.22222	2.6	3.92308	2.4	4	4	2.5	3.4	yes	no	no	no	no	no	yes	yes	no	yes	no	receive
22	NL	R	F	HS	PC_L	5.38889	4.33333	2.5	3	3.81818	3.42857	2	4.2	4.61538	2.6	3.28571	2.8	3.5	3.6	no	no	no	no	no	yes	yes	no	yes	no	no	receive
20	NL	R	F	UG	L_PH	2.33333	3.05556	1.875	2.25	4.45455	3.07143	4.77778	3.8	4	3	4	4.4	4.16667	4.6	no	no	no	no	no	yes	yes	yes	no	yes	no	both +
24	NL	R	F	UG	L_PH	3.72222	2.72222	2.875	2.5	3.36364	2.78571	4.55556	1.6	4	3.6	3.71429	4.5	4.16667	4	no	no	no	no	no	yes	yes	yes	yes	yes	no	both +
23	NL	R	F	UG	LA	4.38889	3.77778	1.625	1.75	4.63636	4.14286	5	3.6	4.92308	2.4	4.57143	4.5	5	3	no	no	no	no	no	yes	yes	yes	yes	yes	no	give
21	NL	R	F	HS	L_PH	2.38889	2.72222	2.125	1.25	4	3.71429	4.22222	4	4.30769	4.4	4.28571	4.2	4.5	3.6	no	no	no	no	no	yes	yes	yes	yes	yes	no	both +
38	NL	R	M	UAS	PC_L	4.38889	5.5	1.75	2	2.90909	2.64286	2	3	3.61538	2.6	3.28571	2.5	3.5	2.6	no	no	no	yes	no	no	yes	yes	yes	no	yes	give
28	ROW	R	M	UG	LA	4.38889	999	4.375	4	1.18182	1.64286	2.55556	3	4.23077	2.4	1.71429	2.4	2.83333	2.2	yes	yes	no	yes	yes	yes	yes	yes	yes	yes	yes	both +
23	NL	R	F	UG	LA	3.5	4.22222	3.125	1.5	1.72727	2.21429	2.22222	2.6	3.15385	3	2.42857	1.9	3.33333	2.4	no	no	no	no	yes	yes	no	yes	yes	no	no	give
25	NL	R	F	UG	LA	4.33333	3.88889	3.5	4.25	3.90909	2.5	4.66667	4.6	4.30769	3.6	3.14286	4.1	3.83333	4.8	no	no	no	no	no	no	yes	no	no	yes	yes	both +
38	NL	R	F	UG	PC_L	2.55556	2.27778	1.75	1.75	4.27273	4	4.55556	3.2	4.38462	4	4.85714	4.4	5	5	no	no	no	no	no	no	yes	yes	yes	no	yes	both +
63	NL	R	F	UAS	PC_L	3.88889	3.22222	1.875	3.25	4.09091	3.28571	2.66667	3.2	4.38462	3	3.42857	2.3	4.5	3.8	yes	no	no	no	no	yes	yes	no	yes	no	yes	both +
69	NL	R	F	VT	PC_NT	2.94444	3.77778	3.125	2	3	2	3.11111	3.2	1.53846	3.6	4	3.6	3	3.6	no	no	no	no	no	yes	no	no	yes	yes	no	both +
67	NL	R	F	HS	PC_L	4.11111	3.27778	2.125	1.75	4.81818	3.71429	3.66667	3.4	4.76923	2.8	4.57143	3.6	5	4.2	no	no	no	no	no	yes	yes	yes	yes	yes	no	both +
60	NL	L	F	UAS	PC_NT	3	3.27778	2.375	2.75	4.45455	3.57143	4.88889	3	4.76923	3.6	3.71429	3.4	3.83333	3.6	yes	no	no	no	no	yes	yes	no	yes	no	no	both +
38	NL	R	F	UG	PC_L	4.72222	5	3.25	2.25	2.90909	1.64286	3.55556	3	4.07692	2.4	2.85714	3.1	2.83333	2.6	yes	yes	no	yes	no	no	yes	no	no	no	-	both +
52	ROW	R	F	VT	PC_L	2.77778	2.83333	1.25	1	4.09091	4.42857	4.55556	4.4	5	4	5	4.7	5	5	no	no	no	no	no	yes	yes	no	no	yes	no	both +
42	ARG	R	F	HS	PC_NT	1.66667	3	1.125	1.5	4.54545	3.85714	3.33333	4.2	4.84615	4.2	5	4.7	4.66667	4.2	no	no	no	no	no	yes	yes	yes	yes	yes	yes	both +
22	ARG	R	F	UAS	L_PH	1.61111	2.77778	1.125	1	3.81818	3.64286	4.88889	2.4	4.46154	3.2	4.14286	4.9	4.83333	4.6	no	no	no	no	no	no	no	yes	no	no	no	receive
39	ARG	R	F	UG	PC_L	3.05556	3.22222	2.625	1.5	3.18182	4.21429	1.44444	4.6	4.46154	1.8	3	2	5	3.2	no	yes	no	yes	no	no	no	no	no	no	no	both +
35	ROW	R	F	UG	PC_L	2.83333	3.33333	2.375	1.5	3.09091	2.92857	3.33333	2.8	2.92308	2.2	3.85714	3.2	3	2.8	no	yes	no	no	no	no	yes	yes	no	no	yes	receive
62	ARG	R	F	VT	PC_NT	2.55556	2.55556	2.375	1.75	4.90909	3	3.33333	1.6	4.30769	4.6	4.42857	3.5	4.5	4	no	no	no	no	no	yes	yes	yes	yes	yes	no	both +
36	ARG	R	M	VT	PC_NT	2.11111	2.38889	1.875	1.75	3.54545	3.85714	1.44444	1.8	4.92308	4.2	4.57143	2.5	4.83333	3.2	yes	no	no	no	no	yes	yes	yes	yes	yes	no	both +
22	NL	R	F	UG	L_PH	5.61111	4.44444	2.125	1	1.54545	2.85714	1.44444	1	3.61538	2.2	3.28571	3.2	4.16667	2.8	no	no	no	no	no	no	yes	no	yes	yes	no	both +
21	NL	R	F	UG	L_PH	2.5	2.66667	2.25	3.5	3.63636	3.14286	3.22222	3	4.69231	3.8	4.42857	2.8	4.66667	3.6	no	no	no	no	no	yes	yes	yes	yes	yes	yes	both +
20	NL	L	F	UG	L_PH	2.88889	2.66667	2.375	2.5	4.36364	4.14286	3.44444	4.2	4.61538	3.2	3.42857	3.8	5	3	no	no	no	no	yes	yes	yes	yes	yes	yes	no	both +
21	NL	R	F	UG	L_PH	2.33333	3.61111	1.625	1.75	3.27273	2.5	4.44444	3.8	4.30769	2.6	4	4.4	4.5	3.4	no	no	no	no	no	yes	yes	yes	yes	yes	no	both +
27	NL	R	M	UG	LA	3.5	4.61111	2.75	4.25	4.45455	3.21429	2.11111	1	4.30769	3.2	3.28571	1.6	4.16667	3	no	no	no	yes	no	yes	yes	yes	no	yes	yes	give
19	NL	R	F	UG	LA	1.11111	2.11111	1.375	1.25	4.81818	3	4.55556	2.4	3.69231	3	4.71429	4.6	3.83333	3	no	no	no	no	no	yes	yes	yes	yes	yes	no	give
19	NL	R	F	UG	L_PH	1.33333	3.16667	1.5	1	4	4.21429	4.66667	4.4	4.76923	3	4	4	4.16667	4.6	no	no	no	no	no	yes	yes	yes	yes	yes	no	both +
		NOTES
		Country origin: ARG = Argentina; NL = Netherlands; ROW = other countries
		Handednes: R= right; L= left; A = ambidexterity
		Gender: M = male; F = female; NB - GV = non-binary, gender variant.
		Formal educational level: HS = HS; VT = VT; UAS = university applied sciences; UG = UG
		Family situation: LA= living alone - single; PC_NT = with partner/children, not living together; PC_L = living with parner/children; L_PH = living with parents/housemates
		Dashes (-) = no answer provided.
